# Supplementary material for: Diagnostic Accuracy of Presepsin and Its Impact on Early Antibiotic De-Escalation in Burn-Related Sepsis
Source: Antibiotics (Basel). 2025 Aug 11;14(8):822. doi: 10.3390/antibiotics14080822 (PMC12383196; doi:10.3390/antibiotics14080822)
Supplement: Supplementary file 1 [file antibiotics-14-00822-s001.zip]

Archive with 1 entries (1 files):
- antibiotics-3739983-supplementary.pdf
